# Supplementary material for: Deep Learning-Based Artificial Intelligence System for Automatic Assessment of Glomerular Pathological Findings in Lupus Nephritis
Source: Diagnostics (Basel). 2021 Oct 26;11(11):1983. doi: 10.3390/diagnostics11111983 (PMC8621095; doi:10.3390/diagnostics11111983)
Supplement: Supplementary file 1 [file diagnostics-11-01983-s001.zip]

Archive with 1 entries (1 files):
- diagnostics-1395979-supplementary.pdf
